# Supplementary material for: Effects of Melatonin and Akkermansia muciniphila on the Gut-Liver Axis in a MASLD-Associated Liver Fibrosis Model: An Integrative Multi-Omic Approach
Source: Antioxidants (Basel). 2026 Feb 28;15(3):306. doi: 10.3390/antiox15030306 (PMC13023461; doi:10.3390/antiox15030306)
Supplement: Supplementary file 1 [file antioxidants-15-00306-s001.zip]

Archive with 6 entries (6 files):
- antioxidants-4160485-supplementary/Figure S1.tif
- antioxidants-4160485-supplementary/Figure S2.tif
- antioxidants-4160485-supplementary/Figure S3.tif
- antioxidants-4160485-supplementary/Figure S4.tif
- antioxidants-4160485-supplementary/Figure S5.tif
- antioxidants-4160485-supplementary/Supplementary material.pdf
